# Supplementary material for: Development and Validation of an Explainable Radiomics Model to Predict High-Aggressive Prostate Cancer: A Multicenter Radiomics Study Based on Biparametric MRI
Source: Cancers (Basel). 2024 Jan 1;16(1):203. doi: 10.3390/cancers16010203 (PMC10778513; doi:10.3390/cancers16010203)
Supplement: Supplementary file 1 [file cancers-16-00203-s001.zip]

Archive with 1 entries (1 files):
- cancers-2748445-supplementary.pdf
